# Supplementary material for: Polygenic Risk Score Prediction for Endometriosis
Source: Front Reprod Health. 2021 Dec 17;3:793226. doi: 10.3389/frph.2021.793226 (PMC9580817; doi:10.3389/frph.2021.793226)
Supplement: Supplementary Table 5 — The standardized PRS for the combined Danish cohort. [file Table_5.xlsx]

## Sheet: Sheet1
Cohort	Case control status	Disease subtype	Standardized PRS
clinical	1	Infiltrating	0.291159
clinical	1	Infiltrating	0.706357
clinical	1	Infiltrating	0.291159
clinical	1	Infiltrating	-0.539237
clinical	1	Infiltrating	0.291159
clinical	1	Infiltrating	0.291159
clinical	1	Infiltrating	1.95195
clinical	1	Infiltrating	0.291159
clinical	1	Infiltrating	1.53675
clinical	1	Infiltrating	1.53675
clinical	1	Infiltrating	-0.539237
clinical	1	Infiltrating	0.706357
clinical	1	Infiltrating	-1.36963
clinical	1	Infiltrating	1.12156
clinical	1	Infiltrating	2.36715
clinical	1	Infiltrating	-2.20003
clinical	1	Infiltrating	1.95195
clinical	1	Infiltrating	-0.539237
clinical	1	Infiltrating	-0.539237
clinical	1	Infiltrating	-0.539237
clinical	1	Infiltrating	1.53675
clinical	1	Infiltrating	-0.124039
clinical	1	Infiltrating	0.706357
clinical	1	Infiltrating	-0.124039
clinical	1	Infiltrating	1.12156
clinical	1	Infiltrating	2.36715
clinical	1	Infiltrating	0.706357
clinical	1	Infiltrating	1.12156
clinical	1	Infiltrating	0.706357
clinical	1	Infiltrating	-0.539237
clinical	1	Infiltrating	1.12156
clinical	1	Infiltrating	0.706357
clinical	1	Infiltrating	1.53675
clinical	1	Infiltrating	0.291159
clinical	1	Infiltrating	0.706357
clinical	1	Infiltrating	-0.539237
clinical	1	Infiltrating	0.706357
clinical	1	Infiltrating	-1.78483
clinical	1	Infiltrating	0.291159
clinical	1	Infiltrating	2.36715
clinical	1	Infiltrating	-0.124039
clinical	1	Infiltrating	0.706357
clinical	1	Infiltrating	-2.20003
clinical	1	Infiltrating	1.53675
clinical	1	Infiltrating	0.291159
clinical	1	Infiltrating	-2.61523
clinical	1	Infiltrating	1.12156
clinical	1	Infiltrating	2.78235
clinical	1	Infiltrating	0.291159
clinical	1	Infiltrating	0.706357
clinical	1	Infiltrating	-0.954436
clinical	1	Infiltrating	0.706357
clinical	1	Infiltrating	2.36715
clinical	1	Infiltrating	-0.539237
clinical	1	Infiltrating	1.53675
clinical	1	Infiltrating	0.291159
clinical	1	Infiltrating	-0.124039
clinical	1	Infiltrating	1.12156
clinical	1	Infiltrating	-0.124039
clinical	1	Infiltrating	-0.539237
clinical	1	Infiltrating	0.291159
clinical	1	Infiltrating	1.53675
clinical	1	Infiltrating	-0.539237
clinical	1	Infiltrating	-0.124039
clinical	1	Infiltrating	-0.539237
clinical	1	Infiltrating	-0.124039
clinical	1	Infiltrating	-0.539237
clinical	1	Infiltrating	-1.78483
clinical	1	Infiltrating	2.36715
clinical	1	Infiltrating	-0.124039
clinical	1	Infiltrating	1.12156
clinical	1	Infiltrating	0.706357
clinical	1	Infiltrating	-0.954436
clinical	1	Infiltrating	0.291159
clinical	1	Infiltrating	2.78235
clinical	1	Infiltrating	-0.954436
clinical	1	Infiltrating	-0.954436
clinical	1	Infiltrating	-0.954436
clinical	1	Infiltrating	-0.954436
clinical	1	Infiltrating	-0.124039
clinical	1	Infiltrating	0.706357
clinical	1	Infiltrating	0.291159
clinical	1	Infiltrating	-0.954436
clinical	1	Infiltrating	0.706357
clinical	1	Infiltrating	-0.539237
clinical	1	Infiltrating	-0.539237
clinical	1	Infiltrating	0.706357
clinical	1	Infiltrating	1.95195
clinical	1	Infiltrating	-0.539237
clinical	1	Infiltrating	-0.124039
clinical	1	Infiltrating	-1.36963
clinical	1	Infiltrating	0.706357
clinical	1	Infiltrating	-0.124039
clinical	1	Infiltrating	-0.124039
clinical	1	Infiltrating	-0.539237
clinical	1	Infiltrating	0.706357
clinical	1	Infiltrating	-0.124039
clinical	1	Infiltrating	-0.124039
clinical	1	Infiltrating	1.12156
clinical	1	Infiltrating	-0.954436
clinical	1	Infiltrating	-0.124039
clinical	1	Infiltrating	1.53675
clinical	1	Infiltrating	1.12156
clinical	1	Infiltrating	1.53675
clinical	1	Infiltrating	1.95195
clinical	1	Ovarian	1.95195
clinical	1	Ovarian	1.12156
clinical	1	Ovarian	1.95195
clinical	1	Ovarian	1.12156
clinical	1	Ovarian	-0.124039
clinical	1	Ovarian	1.12156
clinical	1	Ovarian	-0.954436
clinical	1	Ovarian	-1.36963
clinical	1	Ovarian	-0.539237
clinical	1	Ovarian	-0.539237
clinical	1	Ovarian	3.19755
clinical	1	Ovarian	1.12156
clinical	1	Ovarian	0.706357
clinical	1	Ovarian	0.706357
clinical	1	Ovarian	0.706357
clinical	1	Ovarian	-1.36963
clinical	1	Ovarian	-0.124039
clinical	1	Ovarian	-1.78483
clinical	1	Ovarian	0.291159
clinical	1	Ovarian	0.291159
clinical	1	Ovarian	0.706357
clinical	1	Peritoneal	-0.539237
clinical	1	Peritoneal	0.291159
clinical	1	Peritoneal	0.706357
clinical	1	Peritoneal	0.706357
clinical	1	Peritoneal	0.291159
clinical	1	Peritoneal	0.291159
clinical	1	Peritoneal	0.706357
clinical	1	Peritoneal	-1.36963
clinical	1	Peritoneal	0.706357
clinical	1	Peritoneal	1.12156
clinical	1	Peritoneal	0.291159
clinical	1	Peritoneal	1.53675
clinical	1	Peritoneal	-0.539237
clinical	1	Peritoneal	1.53675
clinical	1	Peritoneal	1.12156
clinical	1	Peritoneal	1.53675
clinical	1	Other	1.95195
clinical	1	Other	-0.539237
clinical	1	Other	1.53675
clinical	1	Other	-1.36963
clinical	1	Other	-0.539237
clinical	1	Other	-0.539237
clinical	1	Other	-0.954436
clinical	1	Infiltrating	0.706357
clinical	1	Infiltrating	0.706357
clinical	1	Infiltrating	-0.124039
clinical	1	Infiltrating	-1.36963
clinical	1	Infiltrating	-0.124039
clinical	1	Infiltrating	1.53675
clinical	1	Infiltrating	-0.124039
clinical	1	Infiltrating	1.95195
clinical	1	Infiltrating	-0.539237
clinical	1	Infiltrating	0.706357
clinical	1	Infiltrating	1.53675
clinical	1	Infiltrating	0.706357
clinical	1	Infiltrating	-0.124039
clinical	1	Infiltrating	0.291159
clinical	1	Infiltrating	-0.124039
clinical	1	Infiltrating	0.291159
clinical	1	Infiltrating	1.12156
clinical	1	Infiltrating	0.706357
clinical	1	Infiltrating	-0.954436
clinical	1	Infiltrating	-0.954436
clinical	1	Infiltrating	1.12156
clinical	1	Infiltrating	-0.539237
clinical	1	Infiltrating	0.291159
clinical	1	Infiltrating	0.706357
clinical	1	Infiltrating	0.706357
clinical	1	Infiltrating	0.291159
clinical	1	Infiltrating	-0.124039
clinical	1	Infiltrating	-0.539237
clinical	1	Infiltrating	-0.954436
clinical	1	Infiltrating	0.291159
clinical	1	Infiltrating	0.291159
clinical	1	Infiltrating	0.706357
clinical	1	Infiltrating	-0.124039
clinical	1	Infiltrating	-0.954436
clinical	1	Infiltrating	0.291159
clinical	1	Infiltrating	1.12156
clinical	1	Infiltrating	1.12156
clinical	1	Infiltrating	-0.539237
clinical	1	Infiltrating	1.95195
clinical	1	Infiltrating	-0.124039
clinical	1	Infiltrating	-1.36963
clinical	1	Infiltrating	-0.539237
clinical	1	Infiltrating	-0.539237
clinical	1	Infiltrating	0.291159
clinical	1	Infiltrating	0.291159
clinical	1	Infiltrating	1.12156
clinical	1	Infiltrating	-0.539237
clinical	1	Infiltrating	1.53675
clinical	1	Infiltrating	0.291159
clinical	1	Infiltrating	0.706357
clinical	1	Infiltrating	0.291159
clinical	1	Infiltrating	1.12156
clinical	1	Infiltrating	-0.124039
clinical	1	Infiltrating	-0.539237
clinical	1	Infiltrating	0.291159
clinical	1	Infiltrating	-0.124039
clinical	1	Infiltrating	-0.124039
clinical	1	Infiltrating	-0.124039
clinical	1	Infiltrating	0.706357
clinical	1	Infiltrating	-0.124039
clinical	1	Infiltrating	1.53675
clinical	1	Infiltrating	-0.954436
clinical	1	Infiltrating	1.95195
clinical	1	Infiltrating	-0.124039
clinical	1	Infiltrating	0.291159
clinical	1	Infiltrating	0.291159
clinical	1	Infiltrating	0.706357
clinical	1	Infiltrating	-0.539237
clinical	1	Infiltrating	-0.124039
clinical	1	Infiltrating	0.706357
clinical	1	Infiltrating	1.53675
clinical	1	Infiltrating	1.95195
clinical	1	Infiltrating	-1.78483
clinical	1	Infiltrating	1.53675
clinical	1	Infiltrating	1.95195
clinical	1	Infiltrating	1.53675
clinical	1	Infiltrating	-0.954436
clinical	1	Infiltrating	0.706357
clinical	1	Infiltrating	-1.78483
clinical	1	Infiltrating	-0.124039
clinical	1	Infiltrating	-0.124039
clinical	1	Infiltrating	3.61275
clinical	1	Infiltrating	0.706357
clinical	1	Infiltrating	-0.539237
clinical	1	Infiltrating	-0.539237
clinical	1	Infiltrating	-0.124039
clinical	1	Infiltrating	0.291159
clinical	1	Infiltrating	1.12156
clinical	1	Infiltrating	1.53675
clinical	1	Infiltrating	0.291159
clinical	1	Infiltrating	-0.124039
clinical	1	Infiltrating	0.291159
clinical	1	Infiltrating	-0.124039
clinical	1	Infiltrating	3.19755
clinical	1	Infiltrating	0.291159
clinical	1	Infiltrating	1.12156
clinical	1	Infiltrating	1.95195
clinical	1	Infiltrating	-1.36963
clinical	1	Infiltrating	-0.124039
clinical	1	Infiltrating	1.12156
clinical	0	NA	-0.539237
clinical	0	NA	-0.539237
clinical	0	NA	-0.539237
clinical	0	NA	0.291159
clinical	0	NA	-0.954436
clinical	0	NA	0.291159
clinical	0	NA	-0.539237
clinical	0	NA	-0.124039
clinical	0	NA	0.291159
clinical	0	NA	-0.539237
clinical	0	NA	1.53675
clinical	0	NA	-0.124039
clinical	0	NA	-0.539237
clinical	0	NA	0.706357
clinical	0	NA	-0.539237
clinical	0	NA	0.706357
clinical	0	NA	1.53675
clinical	0	NA	-0.124039
clinical	0	NA	-0.539237
clinical	0	NA	-1.36963
clinical	0	NA	2.36715
clinical	0	NA	-0.954436
clinical	0	NA	0.291159
clinical	0	NA	-0.539237
clinical	0	NA	1.53675
clinical	0	NA	0.291159
clinical	0	NA	-0.539237
clinical	0	NA	0.706357
clinical	0	NA	-0.539237
clinical	0	NA	-0.539237
clinical	0	NA	-0.954436
clinical	0	NA	0.706357
clinical	0	NA	-0.954436
clinical	0	NA	2.36715
clinical	0	NA	0.291159
clinical	0	NA	-0.124039
clinical	0	NA	-0.539237
clinical	0	NA	-0.124039
clinical	0	NA	-0.954436
clinical	0	NA	-0.539237
clinical	0	NA	1.53675
clinical	0	NA	-1.78483
clinical	0	NA	1.53675
clinical	0	NA	-0.124039
clinical	0	NA	1.53675
clinical	0	NA	0.706357
clinical	0	NA	-0.124039
clinical	0	NA	-1.78483
clinical	0	NA	1.53675
clinical	0	NA	-1.36963
clinical	0	NA	-0.954436
clinical	0	NA	-0.539237
clinical	0	NA	0.291159
clinical	0	NA	1.12156
clinical	0	NA	-0.124039
clinical	0	NA	-0.954436
clinical	0	NA	-0.124039
clinical	0	NA	0.291159
clinical	0	NA	-0.539237
clinical	0	NA	-0.124039
clinical	0	NA	-0.954436
clinical	0	NA	-0.954436
clinical	0	NA	-1.36963
clinical	0	NA	-0.539237
clinical	0	NA	-0.124039
clinical	0	NA	0.291159
clinical	0	NA	0.291159
clinical	0	NA	0.291159
clinical	0	NA	-0.124039
clinical	0	NA	0.291159
clinical	0	NA	-0.124039
clinical	0	NA	-1.36963
clinical	0	NA	-0.124039
clinical	0	NA	-0.539237
clinical	0	NA	0.706357
clinical	0	NA	-0.954436
clinical	0	NA	-1.36963
clinical	0	NA	0.291159
clinical	0	NA	0.706357
clinical	0	NA	-0.954436
clinical	0	NA	1.12156
clinical	0	NA	0.706357
clinical	0	NA	0.706357
clinical	0	NA	-1.36963
clinical	0	NA	0.291159
clinical	0	NA	-1.36963
clinical	0	NA	1.12156
clinical	0	NA	-1.36963
clinical	0	NA	1.12156
clinical	0	NA	-0.539237
clinical	0	NA	-0.124039
clinical	0	NA	-0.539237
clinical	0	NA	-0.539237
clinical	0	NA	-1.78483
clinical	0	NA	-2.20003
clinical	0	NA	0.706357
clinical	0	NA	-0.124039
clinical	0	NA	-0.124039
clinical	0	NA	-0.124039
clinical	0	NA	-0.954436
clinical	0	NA	-0.124039
clinical	0	NA	1.53675
clinical	0	NA	-0.954436
clinical	0	NA	-0.539237
clinical	0	NA	-0.539237
clinical	0	NA	-2.20003
clinical	0	NA	0.706357
clinical	0	NA	0.706357
clinical	0	NA	0.291159
clinical	0	NA	0.706357
clinical	0	NA	-0.124039
clinical	0	NA	1.95195
clinical	0	NA	-0.539237
clinical	0	NA	-0.124039
clinical	0	NA	-0.954436
clinical	0	NA	1.12156
clinical	0	NA	1.95195
clinical	0	NA	-1.36963
clinical	0	NA	1.53675
clinical	0	NA	-0.124039
clinical	0	NA	-0.539237
clinical	0	NA	-0.539237
clinical	0	NA	-0.954436
clinical	0	NA	0.291159
clinical	0	NA	0.291159
clinical	0	NA	0.706357
clinical	0	NA	0.706357
clinical	0	NA	-0.539237
clinical	0	NA	-0.539237
clinical	0	NA	0.706357
clinical	0	NA	1.12156
clinical	0	NA	-0.539237
clinical	0	NA	-0.539237
clinical	0	NA	-0.539237
clinical	0	NA	1.53675
clinical	0	NA	0.706357
clinical	0	NA	-1.36963
clinical	0	NA	-1.78483
clinical	0	NA	0.291159
clinical	0	NA	-0.124039
clinical	0	NA	-0.954436
clinical	0	NA	0.291159
clinical	0	NA	-0.954436
clinical	0	NA	0.706357
clinical	0	NA	-0.124039
clinical	0	NA	0.706357
clinical	0	NA	1.12156
clinical	0	NA	-0.954436
clinical	0	NA	-0.124039
clinical	0	NA	1.53675
clinical	0	NA	-0.539237
clinical	0	NA	-0.124039
clinical	0	NA	0.706357
clinical	0	NA	0.706357
clinical	0	NA	-0.124039
clinical	0	NA	-1.36963
clinical	0	NA	-0.954436
clinical	0	NA	-0.124039
clinical	0	NA	-0.954436
clinical	0	NA	-1.78483
clinical	0	NA	-0.124039
clinical	0	NA	1.53675
clinical	0	NA	-0.124039
clinical	0	NA	0.706357
clinical	0	NA	-0.124039
clinical	0	NA	-0.954436
clinical	0	NA	-1.36963
clinical	0	NA	-0.539237
clinical	0	NA	-0.539237
clinical	0	NA	-0.954436
clinical	0	NA	-0.539237
clinical	0	NA	-0.954436
clinical	0	NA	1.12156
clinical	0	NA	-0.539237
clinical	0	NA	-0.539237
clinical	0	NA	1.12156
clinical	0	NA	0.291159
clinical	0	NA	-0.124039
clinical	0	NA	0.291159
clinical	0	NA	-0.539237
clinical	0	NA	-0.124039
clinical	0	NA	0.706357
clinical	0	NA	-1.78483
clinical	0	NA	1.12156
clinical	0	NA	-1.36963
clinical	0	NA	1.12156
clinical	0	NA	0.291159
clinical	0	NA	-0.124039
clinical	0	NA	-0.124039
clinical	0	NA	-0.124039
clinical	0	NA	1.12156
clinical	0	NA	-0.954436
clinical	0	NA	1.12156
clinical	0	NA	0.706357
clinical	0	NA	0.706357
clinical	0	NA	-0.539237
clinical	0	NA	0.706357
clinical	0	NA	1.12156
clinical	0	NA	-0.124039
clinical	0	NA	0.706357
clinical	0	NA	0.291159
clinical	0	NA	0.706357
clinical	0	NA	-0.124039
clinical	0	NA	-0.124039
clinical	0	NA	-0.124039
clinical	0	NA	0.291159
clinical	0	NA	0.706357
clinical	0	NA	-0.124039
clinical	0	NA	-0.954436
clinical	0	NA	0.291159
clinical	0	NA	-0.539237
clinical	0	NA	-1.36963
clinical	0	NA	1.53675
clinical	0	NA	-0.124039
clinical	0	NA	-0.954436
clinical	0	NA	1.12156
clinical	0	NA	-1.36963
clinical	0	NA	-0.539237
clinical	0	NA	0.706357
clinical	0	NA	-0.954436
clinical	0	NA	-1.36963
clinical	0	NA	-0.539237
clinical	0	NA	-0.124039
clinical	0	NA	1.12156
clinical	0	NA	-0.539237
clinical	0	NA	0.706357
clinical	0	NA	-0.124039
clinical	0	NA	-0.539237
clinical	0	NA	-0.954436
clinical	0	NA	-0.539237
clinical	0	NA	-0.539237
clinical	0	NA	-0.124039
clinical	0	NA	-0.954436
clinical	0	NA	-0.539237
clinical	0	NA	-0.124039
clinical	0	NA	-0.954436
clinical	0	NA	-1.78483
clinical	0	NA	-0.954436
clinical	0	NA	-0.124039
clinical	0	NA	-0.124039
clinical	0	NA	-0.954436
clinical	0	NA	-1.36963
clinical	0	NA	0.291159
clinical	0	NA	-0.124039
clinical	0	NA	0.291159
clinical	0	NA	1.95195
clinical	0	NA	0.291159
clinical	0	NA	2.36715
clinical	0	NA	-0.954436
clinical	0	NA	-0.124039
clinical	0	NA	-1.36963
clinical	0	NA	1.12156
clinical	0	NA	-0.539237
clinical	0	NA	0.706357
clinical	0	NA	1.12156
clinical	0	NA	0.706357
clinical	0	NA	0.291159
clinical	0	NA	-1.36963
clinical	0	NA	-0.539237
clinical	0	NA	-0.124039
clinical	0	NA	0.706357
clinical	0	NA	-0.124039
clinical	0	NA	1.12156
clinical	0	NA	-0.124039
clinical	0	NA	0.706357
clinical	0	NA	0.706357
clinical	0	NA	0.291159
clinical	0	NA	-0.539237
clinical	0	NA	-0.124039
clinical	0	NA	1.12156
clinical	0	NA	-0.954436
clinical	0	NA	-0.539237
clinical	0	NA	0.291159
clinical	0	NA	-2.20003
clinical	0	NA	-0.954436
clinical	0	NA	0.291159
clinical	0	NA	-0.539237
clinical	0	NA	-0.539237
clinical	0	NA	-0.954436
clinical	0	NA	-0.954436
clinical	0	NA	-0.124039
clinical	0	NA	-0.124039
clinical	0	NA	-0.954436
clinical	0	NA	-1.36963
clinical	0	NA	0.706357
clinical	0	NA	-0.954436
clinical	0	NA	-0.539237
clinical	0	NA	1.95195
clinical	0	NA	-0.539237
clinical	0	NA	1.53675
clinical	0	NA	-1.78483
clinical	0	NA	1.12156
clinical	0	NA	0.706357
clinical	0	NA	1.95195
clinical	0	NA	1.12156
clinical	0	NA	-1.78483
clinical	0	NA	0.291159
clinical	0	NA	-0.124039
clinical	0	NA	0.706357
clinical	0	NA	-0.954436
clinical	0	NA	-0.954436
clinical	0	NA	0.706357
clinical	0	NA	0.291159
clinical	0	NA	0.291159
clinical	0	NA	-0.954436
clinical	0	NA	-0.539237
clinical	0	NA	-0.539237
clinical	0	NA	0.706357
clinical	0	NA	0.706357
clinical	0	NA	0.291159
clinical	0	NA	-0.954436
clinical	0	NA	-0.954436
clinical	0	NA	0.291159
clinical	0	NA	-1.36963
clinical	0	NA	0.291159
clinical	0	NA	-0.124039
clinical	0	NA	-0.124039
clinical	0	NA	-1.36963
clinical	0	NA	-1.36963
clinical	0	NA	-0.124039
clinical	0	NA	-0.124039
clinical	0	NA	-0.954436
clinical	0	NA	0.706357
clinical	0	NA	0.706357
clinical	0	NA	-0.954436
clinical	0	NA	-0.539237
clinical	0	NA	-1.78483
clinical	0	NA	0.706357
clinical	0	NA	0.706357
clinical	0	NA	-0.539237
clinical	0	NA	-0.124039
clinical	0	NA	0.706357
clinical	0	NA	-0.539237
clinical	0	NA	-0.124039
clinical	0	NA	0.706357
clinical	0	NA	-0.954436
clinical	0	NA	0.706357
clinical	0	NA	-0.539237
clinical	0	NA	-0.124039
clinical	0	NA	-1.36963
clinical	0	NA	0.291159
clinical	0	NA	-0.954436
clinical	0	NA	1.12156
clinical	0	NA	-1.78483
clinical	0	NA	-1.78483
clinical	0	NA	1.12156
clinical	0	NA	-0.539237
clinical	0	NA	1.12156
DTR	1	Infiltrating	1.13401
DTR	1	Infiltrating	0.382503
DTR	1	Infiltrating	0.540278
DTR	1	Infiltrating	-1.46513
DTR	1	Infiltrating	-0.115735
DTR	1	Ovarian	0.594254
DTR	1	Ovarian	0.760333
DTR	1	Ovarian	0.893197
DTR	1	Ovarian	-1.69764
DTR	1	Ovarian	1.71944
DTR	1	Ovarian	0.710509
DTR	1	Ovarian	-1.079
DTR	1	Ovarian	1.2212
DTR	1	Ovarian	0.295311
DTR	1	Ovarian	-0.0659114
DTR	1	Ovarian	0.727117
DTR	1	Ovarian	0.403263
DTR	1	Ovarian	-0.385614
DTR	1	Ovarian	1.5326
DTR	1	Ovarian	0.096016
DTR	1	Ovarian	0.14584
DTR	1	Ovarian	-1.45267
DTR	1	Ovarian	-0.476958
DTR	1	Ovarian	0.494606
DTR	1	Ovarian	-0.50187
DTR	1	Ovarian	0.0461922
DTR	1	Ovarian	-0.987652
DTR	1	Ovarian	-0.323334
DTR	1	Ovarian	1.98517
DTR	1	Ovarian	0.722965
DTR	1	Ovarian	0.826765
DTR	1	Ovarian	2.34639
DTR	1	Ovarian	-0.00778362
DTR	1	Ovarian	-0.717773
DTR	1	Ovarian	0.64823
DTR	1	Ovarian	0.50291
DTR	1	Ovarian	-0.971044
DTR	1	Ovarian	-0.252751
DTR	1	Ovarian	-1.06239
DTR	1	Ovarian	-0.0991272
DTR	1	Ovarian	2.63703
DTR	1	Ovarian	0.08356
DTR	1	Ovarian	0.835069
DTR	1	Ovarian	1.61979
DTR	1	Ovarian	1.75681
DTR	1	Ovarian	0.195664
DTR	1	Ovarian	-0.402222
DTR	1	Ovarian	-0.908764
DTR	1	Ovarian	0.473846
DTR	1	Ovarian	1.12156
DTR	1	Ovarian	1.0053
DTR	1	Ovarian	1.54921
DTR	1	Ovarian	0.220575
DTR	1	Ovarian	-0.103279
DTR	1	Ovarian	-2.09623
DTR	1	Ovarian	0.615014
DTR	1	Ovarian	1.39559
DTR	1	Ovarian	0.141688
DTR	1	Ovarian	0.967932
DTR	1	Peritoneal	1.65716
DTR	1	Peritoneal	-0.871396
DTR	1	Peritoneal	1.06758
DTR	1	Peritoneal	-0.198775
DTR	1	Peritoneal	0.328527
DTR	1	Peritoneal	-0.456198
DTR	1	Peritoneal	0.573494
DTR	1	Peritoneal	-1.22847
DTR	1	Peritoneal	-0.46035
DTR	1	Peritoneal	0.0295842
DTR	1	Peritoneal	1.97271
DTR	1	Peritoneal	-0.00363164
DTR	1	Peritoneal	-0.933676
DTR	1	Peritoneal	-0.186319
DTR	1	Peritoneal	-0.215383
DTR	1	Peritoneal	1.90213
DTR	1	Peritoneal	-0.0866713
DTR	1	Peritoneal	-0.688709
DTR	1	Peritoneal	-1.99658
DTR	1	Peritoneal	0.781093
DTR	1	Peritoneal	0.0295842
DTR	1	Peritoneal	0.411567
DTR	1	Peritoneal	-0.551693
DTR	1	Peritoneal	-0.422982
DTR	1	Peritoneal	-0.422982
DTR	1	Peritoneal	0.253791
DTR	1	Peritoneal	-0.572453
DTR	1	Peritoneal	0.760333
DTR	1	Peritoneal	0.14584
DTR	1	Peritoneal	-0.435438
DTR	1	Peritoneal	0.0420402
DTR	1	Peritoneal	1.36652
DTR	1	Peritoneal	-0.231991
DTR	1	Peritoneal	-0.892156
DTR	1	Peritoneal	1.55336
DTR	1	Peritoneal	1.21705
DTR	1	Peritoneal	0.739573
DTR	1	Peritoneal	0.660686
DTR	1	Peritoneal	1.09664
DTR	1	Peritoneal	0.60671
DTR	1	Peritoneal	-0.35655
DTR	1	Peritoneal	-0.476958
DTR	1	Peritoneal	-1.3032
DTR	1	Peritoneal	-0.48111
DTR	1	Other	-0.551693
DTR	1	Other	-0.178015
DTR	1	Other	-1.34057
DTR	1	Other	0.50291
DTR	1	Other	2.12218
DTR	1	Other	-0.721925
DTR	1	Other	-0.0659114
DTR	1	Other	0.365895
DTR	1	Other	2.13879
DTR	1	Other	-1.34472
DTR	1	Other	0.0171283
DTR	1	Other	-0.0659114
DTR	1	Other	0.739573
DTR	1	Other	2.41282
DTR	1	Other	-1.21601
DTR	1	Other	1.39974
DTR	1	Other	-1.90524
DTR	1	Other	1.19629
DTR	1	Other	-1.70594
DTR	1	Other	0.515366
DTR	1	Other	-1.47759
DTR	1	Other	-1.49004
DTR	1	Other	-0.497718
DTR	1	Other	1.19214
DTR	1	Other	-0.572453
DTR	1	Other	0.428175
DTR	1	Other	0.419871
DTR	1	Other	-0.157255
DTR	1	Other	0.266247
DTR	1	Other	0.851677
DTR	1	Other	1.30009
DTR	1	Other	-0.277663
DTR	1	Other	-0.888004
DTR	1	Other	0.465542
DTR	1	Other	-1.08315
DTR	1	Other	-0.780052
DTR	1	Other	3.12696
DTR	1	Adenomyosis	1.00032
DTR	1	Adenomyosis	-1.40534
DTR	1	Adenomyosis	-0.173863
DTR	1	Adenomyosis	0.124665
DTR	1	Adenomyosis	-0.0858409
DTR	1	Adenomyosis	-1.74996
DTR	1	Adenomyosis	-0.609821
DTR	1	Adenomyosis	-0.615634
DTR	1	Adenomyosis	0.815139
DTR	1	Adenomyosis	0.76324
DTR	1	Adenomyosis	-0.915407
DTR	1	Adenomyosis	-0.719849
DTR	1	Adenomyosis	1.12654
DTR	1	Adenomyosis	0.177395
DTR	1	Adenomyosis	1.32459
DTR	1	Adenomyosis	-1.22805
DTR	1	Adenomyosis	-1.07816
DTR	1	Adenomyosis	-0.552939
DTR	1	Adenomyosis	-0.514741
DTR	1	Adenomyosis	0.0698585
DTR	1	Adenomyosis	0.442707
DTR	1	Adenomyosis	-0.628505
DTR	1	Adenomyosis	1.73439
DTR	1	Adenomyosis	0.703451
DTR	1	Adenomyosis	-1.0599
DTR	0	NA	-1.32811
DTR	0	NA	-2.0215
DTR	0	NA	1.90213
DTR	0	NA	-1.05824
DTR	0	NA	1.59073
DTR	0	NA	1.43711
DTR	0	NA	0.291159
DTR	0	NA	-0.821572
DTR	0	NA	-0.630581
DTR	0	NA	-0.103279
DTR	0	NA	0.137536
DTR	0	NA	-0.0659114
DTR	0	NA	-0.472806
DTR	0	NA	-0.364854
DTR	0	NA	1.36237
DTR	0	NA	1.04267
DTR	0	NA	-0.273511
DTR	0	NA	-0.236143
DTR	0	NA	0.98454
DTR	0	NA	0.905653
DTR	0	NA	-0.721925
DTR	0	NA	-0.788356
DTR	0	NA	-0.290118
DTR	0	NA	-0.327486
DTR	0	NA	0.195664
DTR	0	NA	-0.950284
DTR	0	NA	1.19629
DTR	0	NA	-0.589061
DTR	0	NA	-0.933676
DTR	0	NA	0.233031
DTR	0	NA	-1.04163
DTR	0	NA	1.26272
DTR	0	NA	0.0337362
DTR	0	NA	0.253791
DTR	0	NA	0.274551
DTR	0	NA	1.38728
DTR	0	NA	-0.285966
DTR	0	NA	-1.22847
DTR	0	NA	-0.618125
DTR	0	NA	-0.680405
DTR	0	NA	-0.256903
DTR	0	NA	-0.248599
DTR	0	NA	1.10495
DTR	0	NA	-0.933676
DTR	0	NA	-1.73501
DTR	0	NA	-0.435438
DTR	0	NA	1.45371
DTR	0	NA	0.394959
DTR	0	NA	-0.966892
DTR	0	NA	0.291159
DTR	0	NA	0.569342
DTR	0	NA	-0.946132
DTR	0	NA	-1.66027
DTR	0	NA	-0.456198
DTR	0	NA	-1.0873
DTR	0	NA	-0.834028
DTR	0	NA	-1.10391
DTR	0	NA	1.04267
DTR	0	NA	0.677294
DTR	0	NA	-0.79666
DTR	0	NA	1.69453
DTR	0	NA	-0.402222
DTR	0	NA	0.50291
DTR	0	NA	-1.26583
DTR	0	NA	-0.96274
DTR	0	NA	0.00882431
DTR	0	NA	-0.422982
DTR	0	NA	-0.39807
DTR	0	NA	-1.39455
DTR	0	NA	0.0461922
DTR	0	NA	-1.23262
DTR	0	NA	-0.589061
DTR	0	NA	-1.26583
DTR	0	NA	-0.0659114
DTR	0	NA	-0.950284
DTR	0	NA	-0.348246
DTR	0	NA	-0.29427
DTR	0	NA	-0.854788
DTR	0	NA	-0.726077
DTR	0	NA	0.137536
DTR	0	NA	0.270399
DTR	0	NA	0.436479
DTR	0	NA	-1.11636
DTR	0	NA	-0.290118
DTR	0	NA	2.33809
DTR	0	NA	1.02606
DTR	0	NA	0.216423
DTR	0	NA	1.13401
DTR	0	NA	0.814309
DTR	0	NA	-1.079
DTR	0	NA	-0.576605
DTR	0	NA	-0.892156
DTR	0	NA	-0.518478
DTR	0	NA	-1.00426
DTR	0	NA	-0.721925
DTR	0	NA	0.540278
DTR	0	NA	-0.148951
DTR	0	NA	0.610862
DTR	0	NA	0.158296
DTR	0	NA	-1.54817
DTR	0	NA	-1.73916
DTR	0	NA	-0.821572
DTR	0	NA	-0.626429
DTR	0	NA	0.0254322
DTR	0	NA	1.19629
DTR	0	NA	0.311919
DTR	0	NA	-0.933676
DTR	0	NA	0.835069
DTR	0	NA	-2.6609
DTR	0	NA	-0.0368475
DTR	0	NA	-1.079
DTR	0	NA	0.909805
DTR	0	NA	0.00882431
DTR	0	NA	-0.0119356
DTR	0	NA	-0.0326955
DTR	0	NA	0.64823
DTR	0	NA	-1.58969
DTR	0	NA	0.328527
DTR	0	NA	0.897349
DTR	0	NA	0.12508
DTR	0	NA	0.137536
DTR	0	NA	-0.182167
DTR	0	NA	1.14232
DTR	0	NA	-0.119887
DTR	0	NA	-1.68518
DTR	0	NA	-2.37441
DTR	0	NA	-0.211231
DTR	0	NA	0.536126
DTR	0	NA	2.52908
DTR	0	NA	2.39621
DTR	0	NA	1.59488
DTR	0	NA	-1.25338
DTR	0	NA	-0.364854
DTR	0	NA	-0.385614
DTR	0	NA	-0.0700634
DTR	0	NA	-0.385614
DTR	0	NA	-0.0659114
DTR	0	NA	-0.402222
DTR	0	NA	-0.182167
DTR	0	NA	-1.10391
DTR	0	NA	-2.05886
DTR	0	NA	-1.04993
DTR	0	NA	0.00882431
DTR	0	NA	1.06758
DTR	0	NA	-0.331638
DTR	0	NA	-0.883852
DTR	0	NA	0.419871
DTR	0	NA	-0.580757
DTR	0	NA	-1.13297
DTR	0	NA	0.897349
DTR	0	NA	0.685598
DTR	0	NA	0.291159
DTR	0	NA	-0.85894
DTR	0	NA	0.859981
DTR	0	NA	0.822613
DTR	0	NA	-1.47759
DTR	0	NA	0.000520346
DTR	0	NA	0.183208
DTR	0	NA	0.349287
DTR	0	NA	0.540278
DTR	0	NA	-3.59925
DTR	0	NA	0.453086
DTR	0	NA	0.98454
DTR	0	NA	-0.252751
DTR	0	NA	-0.792508
DTR	0	NA	-1.02502
DTR	0	NA	-0.0285435
DTR	0	NA	-1.77653
DTR	0	NA	-1.6063
DTR	0	NA	0.208119
DTR	0	NA	-2.15851
DTR	0	NA	-1.36963
DTR	0	NA	1.325
DTR	0	NA	-1.75577
DTR	0	NA	-0.194623
DTR	0	NA	-0.701165
DTR	0	NA	1.38313
DTR	0	NA	-0.219535
DTR	0	NA	-2.3412
DTR	0	NA	-0.0285435
DTR	0	NA	0.274551
DTR	0	NA	-1.26583
DTR	0	NA	0.183208
DTR	0	NA	0.274551
DTR	0	NA	0.96378
DTR	0	NA	-0.0949753
DTR	0	NA	-0.194623
DTR	0	NA	1.0053
DTR	0	NA	-0.348246
DTR	0	NA	-0.0659114
DTR	0	NA	-3.09271
DTR	0	NA	-0.0285435
DTR	0	NA	-0.144799
DTR	0	NA	-0.9835
DTR	0	NA	0.722965
DTR	0	NA	0.46139
DTR	0	NA	0.868285
DTR	0	NA	-2.11284
DTR	0	NA	-0.41883
DTR	0	NA	-0.709469
DTR	0	NA	-0.0825193
DTR	0	NA	0.162448
DTR	0	NA	2.35054
DTR	0	NA	-0.971044
DTR	0	NA	-0.539237
DTR	0	NA	0.154144
DTR	0	NA	-0.79666
DTR	0	NA	-0.0742153
DTR	0	NA	0.685598
DTR	0	NA	-0.385614
DTR	0	NA	-1.04163
DTR	0	NA	0.760333
DTR	0	NA	-0.50187
DTR	0	NA	0.307767
DTR	0	NA	1.04267
DTR	0	NA	1.46617
DTR	0	NA	0.548582
DTR	0	NA	-1.04163
DTR	0	NA	-1.32811
DTR	0	NA	-0.834028
DTR	0	NA	-1.15788
DTR	0	NA	-0.0285435
DTR	0	NA	1.15477
DTR	0	NA	0.307767
DTR	0	NA	0.0669521
DTR	0	NA	-1.02502
DTR	0	NA	1.0053
DTR	0	NA	0.797701
DTR	0	NA	0.287007
DTR	0	NA	-2.30383
DTR	0	NA	-1.23677
DTR	0	NA	-0.0908233
DTR	0	NA	0.519518
DTR	0	NA	-0.202927
DTR	0	NA	-1.80144
DTR	0	NA	-0.609821
DTR	0	NA	-0.929524
DTR	0	NA	-0.514326
DTR	0	NA	-0.79666
DTR	0	NA	0.498758
DTR	0	NA	0.212271
DTR	0	NA	-0.842332
DTR	0	NA	-1.94261
DTR	0	NA	0.623318
DTR	0	NA	-1.53156
DTR	0	NA	-0.726077
DTR	0	NA	-0.319182
DTR	0	NA	-0.422982
DTR	0	NA	-0.0825193
DTR	0	NA	-1.98828
DTR	0	NA	-0.452046
DTR	0	NA	-1.3032
DTR	0	NA	1.6281
DTR	0	NA	1.75681
DTR	0	NA	0.851677
DTR	0	NA	-0.456198
DTR	0	NA	-1.86787
DTR	0	NA	0.08356
DTR	0	NA	-0.0659114
DTR	0	NA	0.311919
DTR	0	NA	0.08356
DTR	0	NA	-0.746837
DTR	0	NA	0.0669521
DTR	0	NA	-1.1911
DTR	0	NA	1.34161
DTR	0	NA	-1.48174
DTR	0	NA	0.0461922
DTR	0	NA	-1.58554
DTR	0	NA	0.0254322
DTR	0	NA	-0.136495
DTR	0	NA	0.328527
DTR	0	NA	-0.83818
DTR	0	NA	-1.11636
DTR	0	NA	0.075256
DTR	0	NA	0.515366
DTR	0	NA	0.976236
DTR	0	NA	0.00882431
DTR	0	NA	0.154144
DTR	0	NA	-0.256903
DTR	0	NA	-1.22847
DTR	0	NA	-0.236143
DTR	0	NA	-0.933676
DTR	0	NA	1.80663
DTR	0	NA	-0.182167
DTR	0	NA	0.108472
DTR	0	NA	-1.23262
DTR	0	NA	-0.173863
DTR	0	NA	-0.834028
DTR	0	NA	-0.871396
DTR	0	NA	-0.327486
DTR	0	NA	-1.00426
DTR	0	NA	-0.0285435
DTR	0	NA	-0.912916
DTR	0	NA	0.0212803
DTR	0	NA	-0.551693
DTR	0	NA	-0.173863
DTR	0	NA	0.274551
DTR	0	NA	0.100168
DTR	0	NA	-0.908764
DTR	0	NA	1.02191
DTR	0	NA	-0.364854
DTR	0	NA	-1.68518
DTR	0	NA	0.0295842
DTR	0	NA	-1.83466
DTR	0	NA	-0.605669
DTR	0	NA	0.141688
DTR	0	NA	1.54506
DTR	0	NA	1.56582
DTR	0	NA	0.739573
DTR	0	NA	-0.593213
DTR	0	NA	-1.51495
DTR	0	NA	-1.85126
DTR	0	NA	-0.157255
DTR	0	NA	-0.908764
DTR	0	NA	0.440631
DTR	0	NA	-0.688709
